# Supplementary material for: Effects of light attenuation on the sponge holobiont- implications for dredging management
Source: Sci Rep. 2016 Dec 13;6:39038. doi: 10.1038/srep39038 (PMC5153652; doi:10.1038/srep39038)
Supplement: Supporting Online Dataset [file srep39038-s2.zip]

Archive with 1 entries (1 files):
- SI_Microbial Analysis_OTU table seqs and taxonomy.xlsx
